# Supplementary material for: The Effects of Pharmacological Inhibition of Histone Deacetylase 3 (HDAC3) in Huntington’s Disease Mice
Source: PLoS One. 2016 Mar 31;11(3):e0152498. doi: 10.1371/journal.pone.0152498 (PMC4816519; doi:10.1371/journal.pone.0152498)
Supplement: S1 Table — (XLSX) [file pone.0152498.s002.xlsx]

## Sheet: Sheet1
Suppl. Table 1. List of genes on the cytokine PCR array, PAMM150Z.
Unigene:	GeneBank:	Symbol:	Description:	Other Gene Names:
Mm.3969	NM_009605	Adipoq	Adiponectin, C1Q and collagen domain containing	30kDa, APN, Acdc, Acrp30, GBP28, adipo, apM1
Mm.103205	NM_007553	Bmp2	Bone morphogenetic protein 2	AI467020, Bmp2a
Mm.6813	NM_007554	Bmp4	Bone morphogenetic protein 4	Bmp-4, Bmp2b, Bmp2b-1, Bmp2b1
Mm.385759	NM_007556	Bmp6	Bone morphogenetic protein 6	D13Wsu115e, Vgr1
Mm.392150	NM_007557	Bmp7	Bone morphogenetic protein 7	OP1
Mm.1283	NM_011329	Ccl1	Chemokine (C-C motif) ligand 1	BF534335, I-309, Scya1, Tca-3
Mm.4686	NM_011330	Ccl11	Chemokine (C-C motif) ligand 11	Scya11, eotaxin
Mm.867	NM_011331	Ccl12	Chemokine (C-C motif) ligand 12	MCP-5, Scya12
Mm.41988	NM_011332	Ccl17	Chemokine (C-C motif) ligand 17	Abcd-2, Scya17, Scya17l, Tarc
Mm.490604	NM_011888	Ccl19	Chemokine (C-C motif) ligand 19	CKb11, ELC, MIP3B, Scya19, exodus-3
Mm.290320	NM_011333	Ccl2	Chemokine (C-C motif) ligand 2	AI323594, HC11, JE, MCAF, MCP-1, MCP1, SMC-CF, Scya2, Sigje
Mm.116739	NM_016960	Ccl20	Chemokine (C-C motif) ligand 20	CKb4, LARC, MIP-3A, MIP-3[a], MIP3A, ST38, Scya20, exodus-1
Mm.12895	NM_009137	Ccl22	Chemokine (C-C motif) ligand 22	ABCD-1, DCBCK, MDC, Scya22
Mm.31505	NM_019577	Ccl24	Chemokine (C-C motif) ligand 24	CKb-6, MPIF-2, Scya24
Mm.1282	NM_011337	Ccl3	Chemokine (C-C motif) ligand 3	AI323804, G0S19-1, LD78alpha, MIP-1alpha, MIP1-(a), MIP1-alpha, Mip1a, Scya3
Mm.244263	NM_013652	Ccl4	Chemokine (C-C motif) ligand 4	AT744.1, Act-2, MIP-1B, Mip1b, Scya4
Mm.284248	NM_013653	Ccl5	Chemokine (C-C motif) ligand 5	MuRantes, RANTES, SISd, Scya5, TCP228
Mm.341574	NM_013654	Ccl7	Chemokine (C-C motif) ligand 7	MCP-3, Scya7, fic, marc, mcp3
Mm.4861	NM_011616	Cd40lg	CD40 ligand	CD154, CD40-L, Cd40l, HIGM1, IGM, IMD3, Ly-62, Ly62, T-BAM, TRAP, Tnfsf5, gp39
Mm.42228	NM_011617	Cd70	CD70 antigen	CD27LG, Cd27l, Tnfsf7
Mm.290924	NM_170786	Cntf	Ciliary neurotrophic factor	AI429687
Mm.795	NM_007778	Csf1	Colony stimulating factor 1 (macrophage)	C87615, Csfm, MCSF, op
Mm.4922	NM_009969	Csf2	Colony stimulating factor 2 (granulocyte-macrophage)	Csfgm, GMCSF, Gm-CSf, MGI-IGM
Mm.1238	NM_009971	Csf3	Colony stimulating factor 3 (granulocyte)	Csfg, G-CSF, MGI-IG
Mm.389954	NM_007795	Ctf1	Cardiotrophin 1	CT-1
Mm.103711	NM_009142	Cx3cl1	Chemokine (C-X3-C motif) ligand 1	AB030188, ABCD-3, AI848747, CX3C, Cxc3, D8Bwg0439e, Scyd1
Mm.21013	NM_008176	Cxcl1	Chemokine (C-X-C motif) ligand 1	Fsp, Gro1, KC, Mgsa, N51, Scyb1, gro
Mm.877	NM_021274	Cxcl10	Chemokine (C-X-C motif) ligand 10	C7, CRG-2, INP10, IP-10, IP10, Ifi10, Scyb10, gIP-10, mob-1
Mm.131723	NM_019494	Cxcl11	Chemokine (C-X-C motif) ligand 11	Cxc11, H174, I-tac, Ip9, Itac, Scyb11, Scyb9b, b-R1, betaR1
Mm.303231	NM_021704	Cxcl12	Chemokine (C-X-C motif) ligand 12	Pbsf, Scyb12, Sdf1, Tlsf, Tpar1
Mm.10116	NM_018866	Cxcl13	Chemokine (C-X-C motif) ligand 13	4631412M08Rik, ANGIE2, Angie, BCA-1, BLC, BLR1L, Scyb13
Mm.425692	NM_023158	Cxcl16	Chemokine (C-X-C motif) ligand 16	0910001K24Rik, AV290116, BB024863, CXCL16v1, CXCL16v2, SR-PSOX, Zmynd15, b2b498Clo
Mm.244289	NM_203320	Cxcl3	Chemokine (C-X-C motif) ligand 3	Dcip1, Gm1960
Mm.4660	NM_009141	Cxcl5	Chemokine (C-X-C motif) ligand 5	AMCF-II, ENA-78, GCP-2, LIX, Scyb5, Scyb6
Mm.766	NM_008599	Cxcl9	Chemokine (C-X-C motif) ligand 9	BB139920, CMK, Mig, MuMIG, Scyb9, crg-10
Mm.3355	NM_010177	Fasl	Fas ligand (TNF superfamily, member 6)	APT1LG1, CD178, CD95-L, CD95L, Fas-L, Faslg, Tnfsf6, gld
Mm.589	NM_008155	Gpi1	Glucose phosphate isomerase 1	Amf, Gpi, Gpi-1, Gpi-1r, Gpi-1s, Gpi-1t, Gpi1-r, Gpi1-s, Gpi1-t, Gpi1s, MF, NK, NK, GPI, Org
Mm.2168	NM_010406	Hc	Hemolytic complement	C5, C5a, He
Mm.14091	NM_010503	Ifna2	Interferon alpha 2	Ifa2
Mm.240327	NM_008337	Ifng	Interferon gamma	IFN-g, Ifg
Mm.874	NM_010548	Il10	Interleukin 10	CSIF, Il-10
Mm.35814	NM_008350	Il11	Interleukin 11	IL-11
Mm.103783	NM_008351	Il12a	Interleukin 12A	IL-12p35, Il-12a, Ll12a, p35
Mm.239707	NM_008352	Il12b	Interleukin 12B	Il-12b, Il-12p40, Il12p40, p40
Mm.1284	NM_008355	Il13	Interleukin 13	Il-13
Mm.490053	NM_008357	Il15	Interleukin 15	AI503618, IL-15
Mm.10137	NM_010551	Il16	Interleukin 16	mKIAA4048
Mm.5419	NM_010552	Il17a	Interleukin 17A	Ctla-8, Ctla8, IL-17, IL-17A, Il17
Mm.222807	NM_145856	Il17f	Interleukin 17F	C87042, IL-17F
Mm.1410	NM_008360	Il18	Interleukin 18	Igif, Il-18
Mm.15534	NM_010554	Il1a	Interleukin 1 alpha	Il-1a
Mm.222830	NM_008361	Il1b	Interleukin 1 beta	IL-1beta, Il-1b
Mm.882	NM_031167	Il1rn	Interleukin 1 receptor antagonist	F630041P17Rik, IL-1ra
Mm.14190	NM_008366	Il2	Interleukin 2	Il-2
Mm.157689	NM_021782	Il21	Interleukin 21	-
Mm.103585	NM_016971	Il22	Interleukin 22	IL-22, IL-22a, ILTIFa, Iltif
Mm.125482	NM_031252	Il23a	Interleukin 23, alpha subunit p19	IL-23, p19
Mm.196691	NM_053095	Il24	Interleukin 24	FISP, Mda-7, Mda7, St16
Mm.222632	NM_145636	Il27	Interleukin 27	IL-27, IL-27p28, Il30, p28
Mm.983	NM_010556	Il3	Interleukin 3	BPA, Csfmu, HCGF, Il-3, MCGF, PSF
Mm.276360	NM_021283	Il4	Interleukin 4	BSF-1, Il-4
Mm.4461	NM_010558	Il5	Interleukin 5	Il-5
Mm.1019	NM_031168	Il6	Interleukin 6	Il-6
Mm.3825	NM_008371	Il7	Interleukin 7	A630026I06Rik, Il-7, hlb368
Mm.3006	NM_008373	Il9	Interleukin 9	Il-9, P40
Mm.4964	NM_008501	Lif	Leukemia inhibitory factor	-
Mm.87787	NM_010735	Lta	Lymphotoxin A	LT, LT-[a], LT-alpha, LT[a], LTalpha, Ltx, TNF-beta, TNFSF1, Tnfb, Tnfsf1b, hlb382
Mm.1715	NM_008518	Ltb	Lymphotoxin B	AI662801, LTbeta, Tnfc, Tnfsf3, p33
Mm.2326	NM_010798	Mif	Macrophage migration inhibitory factor	GIF, Glif
Mm.3514	NM_010834	Mstn	Myostatin	Cmpt, Gdf8
Mm.57195	NM_013611	Nodal	Nodal	Tg.413d
Mm.131422	NM_001013365	Osm	Oncostatin M	OncoM
Mm.332490	NM_019932	Pf4	Platelet factor 4	Cxcl4, Scyb4
Mm.293614	NM_023785	Ppbp	Pro-platelet basic protein	2400003M24Rik, AI854500, CTAP3, CTAPIII, Cxcl7, LA-PF4, LDGF, MDGF, NAP-2, NAP-2-L1, Scyb7, TGB, TGB1, THBGB1, b-TG1, beta-TG
Mm.288474	NM_009263	Spp1	Secreted phosphoprotein 1	2AR, Apl-1, BNSP, BSPI, Bsp, ETA-1, Eta, OP, Opn, Opnl, Ric, Spp-1
Mm.18213	NM_009367	Tgfb2	Transforming growth factor, beta 2	BB105277, Tgf-beta2, Tgfb-2
Mm.3943	NM_009379	Thpo	Thrombopoietin	Mgdf, Ml, Mpllg, Tpo, Tpo1, Tpo2, Tpo3, Tpo4
Mm.1293	NM_013693	Tnf	Tumor necrosis factor	DIF, TNF-a, TNF-alpha, TNFSF2, TNFalpha, Tnfa, Tnfsf1a
Mm.15383	NM_008764	Tnfrsf11b	Tumor necrosis factor receptor superfamily, member 11b (osteoprotegerin)	OCIF, Opg, TR1
Mm.1062	NM_009425	Tnfsf10	Tumor necrosis factor (ligand) superfamily, member 10	A330042I21Rik, AI448571, APO-2L, Ly81, TL2, Trail
Mm.249221	NM_011613	Tnfsf11	Tumor necrosis factor (ligand) superfamily, member 11	Ly109l, ODF, OPG, OPGL, RANKL, Trance
Mm.28835	NM_033622	Tnfsf13b	Tumor necrosis factor (ligand) superfamily, member 13b	BAFF, BLyS, D8Ertd387e, TALL-1, TALL1, THANK, TNFSF20, zTNF4
Mm.282184	NM_009505	Vegfa	Vascular endothelial growth factor A	Vegf, Vpf
Mm.190	NM_008510	Xcl1	Chemokine (C motif) ligand 1	AI661682, ATAC, LTN, Lptn, SCM-1, SCM-1a, Scyc1
Mm.391967	NM_007393	Actb	Actin, beta	Actx, E430023M04Rik, beta-actin
Mm.163	NM_009735	B2m	Beta-2 microglobulin	Ly-m11, beta2-m, beta2m
Mm.304088	NM_008084	Gapdh	Glyceraldehyde-3-phosphate dehydrogenase	Gapd
Mm.3317	NM_010368	Gusb	Glucuronidase, beta	AI747421, Gur, Gus, Gus-r, Gus-s, Gus-t, Gus-u, Gut, asd, g
Mm.2180	NM_008302	Hsp90ab1	Heat shock protein 90 alpha (cytosolic), class B member 1	90kDa, AL022974, C81438, Hsp84, Hsp84-1, Hsp90, Hspcb
