# Supplementary material for: The Effects of Pharmacological Inhibition of Histone Deacetylase 3 (HDAC3) in Huntington’s Disease Mice
Source: PLoS One. 2016 Mar 31;11(3):e0152498. doi: 10.1371/journal.pone.0152498 (PMC4816519; doi:10.1371/journal.pone.0152498)
Supplement: S3 Table — (XLSX) [file pone.0152498.s004.xlsx]

## Sheet: Sheet1
Table 1. HDAC subtype selectivity profiles for RGFP966.
	IC50 for Class I HDAC enzymes:			IC50 for Class II HDAC enzymes:			Plasma (ng/ml):	Brain (ng/g):	BPR:	CYP3A4 IC50 (µM):	CYP2D6 IC50 (µM):	HLM t1/2 (min):
Compound	HDAC1	HDAC2	HDAC3	HDAC4	HDAC5	HDAC7
RGFP966	2.1 µM	4 µM	64 nM	>180 µM	>180 µM	>180 µM	2267	975	0.43	4.5	>10	>60
HDACs 6, 9, and 10 were not tested.
BPR, Brain to plasma ratio; HLM, human liver microsomes.
CYP2D6, Cytochrome P450, family 2, subfamily D, polypeptide 6; CYP3A4, cytochrome P450, family 3, subfamily A, polypeptide 4.
